# Supplementary material for: Fungal parasitism on diatoms alters formation and bio–physical properties of sinking aggregates
Source: Commun Biol. 2023 Feb 21;6:206. doi: 10.1038/s42003-023-04453-6 (PMC9944279; doi:10.1038/s42003-023-04453-6)
Supplement: Supplementary file 4 — Supplementary Data 1 [file 42003_2023_4453_MOESM4_ESM.xlsx]

## Sheet: Fig_2a_Synedra_noninf
	mean	sd	mean	sd
Time	Synedra	Synedra	Synedra	Synedra
days	cells_mL-1	cells_mL-1	cells_mL-1	cells_mL-1
	non-inf	non-inf	decay	decay
0	7460.23	459.848	63.53	28.3389
1.83333	12007.2	489.142	176.976	108.054
3.8125	19630.8	271.931	272.271	165.056
5.81944	23556	4331.52	385.718	168.023
8.85417	27444.9	3070.67	789.587	205.56

## Sheet: Fig_2b_Synedra_inf
	mean	sd	mean	sd	mean	sd	mean	sd	mean	sd
Time	Synedra	Synedra	Synedra	Synedra	Synedra	Synedra	Synedra	Synedra	Synedra	Synedra		prevalence	prevalence
days	cells_mL-1	cells_mL-1	cells_mL-1	cells_mL-1	cells_mL-1	cells_mL-1	cells_mL-1	cells_mL-1	cells_mL-1	cells_mL-1		%	%
	non-inf	non-inf	early	early	mature	mature	post-inf	post-inf	decay	decay		inf	inf
0	7496.54	204.808	279.078	160.068	304.036	55.0186	208.741	115.782	213.279	118.94		0.09248	0.02273
1.83333	10859.1	583.375	680.678	36.0181	1002.87	198.372	313.112	85.0167	335.801	95.6185		0.15144	0.01835
3.8125	15682.8	1699.19	2840.7	825.204	3571.29	463.128	853.117	41.5901	335.801	79.7682		0.31326	0.03774
5.81944	15914.3	2103.33	2327.92	178.02	8127.3	1598.01	4179.36	1359.65	598.997	246.176		0.47094	0.02662
8.85417	14062.8	3105.06	803.2	193.006	2518.51	1406.68	9447.81	968.479	353.953	23.5794		0.47301	0.05381

## Sheet: Fig_2c_Fig_S1b_Chl
Mean values
	mean	sd	mean	sd
Time	Chl a	Chl a	Chl a	Chl a
days	ng mL-1	ng mL-1	ng mL-1	ng mL-1
	non-inf	non-inf	inf	inf
0	7.76231	0.25816	7.80822	0.81635
1.83333	11.2972	1.01065	11.0526	0.86332
3.8125	22.9638	0.76319	16.1263	0.86971
5.81944	34.4772	0.86881	16.8207	0.73422
8.85417	30.054	1.71312	9.53565	1.24647

## Sheet: Fig_2d_TEP
Mean values
	mean	sd	mean	sd
Time	TEP	TEP	TEP	TEP
days	µg XG equ. mL-1	µg XG equ. mL-1	µg XG equ. mL-1	µg XG equ. mL-1
	non-inf	non-inf	inf	inf
0	0.07314	0.00946	0.08291	0.00788
1.83333	0.22289	0.07446	0.3508	0.04205
3.8125	0.41916	0.04757	0.46348	0.02967
5.81944	0.74596	0.13591	0.63706	0.11451
8.85417	0.54045	0.04485	0.40834	0.03299

## Sheet: Fig_2e_CSP
Mean values
	mean	sd	mean	sd
Time	CSP	CSP	CSP	CSP
days	µg BSA mL-1	µg BSA mL-1	µg BSA mL-1	µg BSA mL-1
	non-inf	non-inf	inf	inf
0	0.07015	0.01221	0.08514	0.03048
1.83333	0.17158	0.02087	0.11611	0.01438
3.8125	0.14384	0.02707	0.18303	0.07503
5.81944	0.3896	0.11383	0.32558	0.0893
8.85417	0.28591	0.04057	0.28478	0.13129
