# Supplementary material for: Fungal parasitism on diatoms alters formation and bio–physical properties of sinking aggregates
Source: Commun Biol. 2023 Feb 21;6:206. doi: 10.1038/s42003-023-04453-6 (PMC9944279; doi:10.1038/s42003-023-04453-6)
Supplement: Supplementary file 5 — Supplementary Data 2 [file 42003_2023_4453_MOESM5_ESM.xlsx]

## Sheet: Fig_3a_Bact_Assoc
Data as shown in Figure 3A									Mean values for each time point
noninf noninf	noninf decay	inf noninf	inf early	inf mature	inf post	inf decay			Note that on day 0, 2, and 4, only few cells were infected and thus the listed bacterial abudannces derived mostly from cells of the intital chytrid inoculum
noninf	noninf	inf	inf	inf	inf	inf
60	42	60	56	57	60	43
d	b	c	c	c	ab	a					time	mean	sd	min	max
bacteria diatom-1	bacteria diatom-1	bacteria diatom-1	bacteria diatom-1	bacteria diatom-1	bacteria diatom-1	bacteria diatom-1			Synedra-type	treatment	days	bacteria diatom-1	bacteria diatom-1	bacteria diatom-1	bacteria diatom-1	N
10	8	15	16	16	16	33			non inf	non inf	0	0.6	0.304138	0	4	60
6	7	16	14	33	18	3			non inf	non inf	1.83333	0.866667	0.332916	0	5	60
9		9	25	6	24	20			non inf	non inf	3.8125	0.816667	0.332916	0	4	60
2		3	15	29	24				non inf	non inf	5.81944	1.8	0.867468	0	10	60
5		18	5	9	12				non inf	non inf	8.85417	3.11667	2.24055	0	10	60
8		15	15	1	18				decay	non inf	0	14.3333	8.6564	0	27	21
3		9	38	24	22				decay	non inf	1.83333	13.1905	11.5871	1	39	21
3		10	7	8	75				decay	non inf	3.8125	8.33333	4.93288	5	14	3
4		9	14	13	14				decay	non inf	5.81944	13.0833	12.2472	3	56	24
4		3	4	23	13				decay	non inf	8.85417	17.8095	15.2575	1	70	42
0		9	3	9	7				non inf	inf	0	1.13333	1.34626	0	6	60
6		10	11	16	22				non inf	inf	1.83333	2.18333	1.83646	0	7	60
1		6	12	6	27				non inf	inf	3.8125	3.11667	1.99229	0	8	60
4		13	71	14	13				non inf	inf	5.81944	4.31667	2.69646	0	12	60
4		16	4	9	35				non inf	inf	8.85417	6.51667	4.21656	0	18	60
6		6	18	26	11				early inf	inf	0	n/a
2		16		21	46				early inf	inf	1.83333	3.19048	1.8873	0	7	21
2		2			5				early inf	inf	3.8125	4.25	3.73996	0	16	60
3		0			12				early inf	inf	5.81944	8.08333	6.55431	1	33	60
2		5			10				early inf	inf	8.85417	9.875	10.4899	1	71	56
3	6	1	1	13	15	20			maturely inf	inf	0	n/a
4	5	4	5	11	10	54			maturely inf	inf	1.83333	5.72727	5.47011	0	23	22
6	6	2	8	10	15	21			maturely inf	inf	3.8125	5.5	4.09423	0	19	60
5	4	4	15	6	2	13			maturely inf	inf	5.81944	9.11667	8.21964	0	50	60
0	36	2	12	2	8	21			maturely inf	inf	8.85417	9.64912	7.18006	1	33	57
3	5	1	7	16	26	15			post inf	inf	0	n/a
1	2	11	7	4	4	39			post inf	inf	1.83333	26.0556	11.7096	11	51	18
3	39	9	11	14	13	27			post inf	inf	3.8125	14.3667	9.81691	1	48	60
2	70	10	20	5	7	21			post inf	inf	5.81944	13.9167	9.31609	1	45	60
2	6	6	4	2	9	7			post inf	inf	8.85417	16.1167	11.9619	2	75	60
3	2	6	6	4	5	10			decay	inf	0	9.76471	7.52935	2	32	17
3	26	4	2	3	6	12			decay	inf	1.83333	30.2381	23.3172	1	73	21
2	36	3	7	3	6	20			decay	inf	3.8125	19.9286	13.442	5	48	14
4	22	6	11	4	23	5			decay	inf	5.81944	14.8	9.38235	3	34	15
0	4	2	4	3	17	17			decay	inf	8.85417	24.2326	13.7301	3	61	43
0	9	4	6	3	16	21
1	5	4	9	8	18	9
2	1	7	12	7	18	22
1	4	5	2	7	14	6
3	4	10	7	3	42	19
3	11	2	4	5	5	23
9	32	4	4	11	16	26
3	10	5	3	20	9	26
1	38	5	7	11	13	32
4	31	5	5	9	4	16
2	38	6	13	6	14	27
2	33	8	8	11	6	19
1	15	3	7	6	8	21
1	45	3	5	10	23	17
5	33	3	7	5	11	17
4	21	4	3	2	10	29
2	12	4	1	4	10	38
1	6	8	6	6	13	51
2	15	4	9	10	15	24
3	18	8	14	8	10	19
1	10	6	4	1	30	25
3	12	5	6	11	11	61
0	17	5	6	11	17	61
4	27	6	6	9	9	39
4	17	6	7	3	35	36

## Sheet: Fig_3b_Bact_Assoc_total
	mean	sd	mean	sd	mean	sd	mean	sd	mean	sd
treatment	Bacteria	Bacteria	Bacteria	Bacteria	Bacteria	Bacteria	Bacteria	Bacteria	Bacteria	Bacteria
	cells mL-1	cells mL-1	cells mL-1	cells mL-1	cells mL-1	cells mL-1	cells mL-1	cells mL-1	cells mL-1	cells mL-1
	non-inf	non-inf	early	early	mature	mature	post-inf	post-inf	decay	decay
non-inf	85700.1	29168.8							12203.2	7099.81
inf	91064.5	36936.1	9058.47	7234.19	26955.3	23605.8	148478	51041.9	8069.44	2693.62

## Sheet: Fig_3c_Bact_FL
Mean values
	mean	sd	mean	sd
Time	FL bacteria	FL bacteria	FL bacteria	FL bacteria
days	cells mL-1	cells mL-1	cells mL-1	cells mL-1
	non-inf	non-inf	inf	inf
0	533509	155453	569895	87343.8
1.83333	801445	136694	968728	152325
3.8125	1.09821e+06	303805	2.3826e+06	269955
5.81944	1.7834e+06	707798	4.1367e+06	784364
8.85417	4.59035e+06	547609	5.06952e+06	543897
