# Supplementary material for: Fungal parasitism on diatoms alters formation and bio–physical properties of sinking aggregates
Source: Commun Biol. 2023 Feb 21;6:206. doi: 10.1038/s42003-023-04453-6 (PMC9944279; doi:10.1038/s42003-023-04453-6)
Supplement: Supplementary file 6 — Supplementary Data 3 [file 42003_2023_4453_MOESM6_ESM.xlsx]

## Sheet: Fig_4a_SizeSpec_noninf
Time	diameter	log10 Size Spectrum		column C: "0" were replace with "-1"
days	mm	# L-1 mm-1 mm-1
	noninf	noninf
0.9	0.4071	1.89251
0.9	0.52923	1.13224
0.9	0.687999	0.355096
0.9	0.894399	-1
0.9	1.16272	-1
0.9	1.51153	-1
0.9	1.96499	-1
0.9	2.55449	-1
0.9	3.32084	-1
0.9	4.31709	-1
0.9	5.61222	-1
0.9	7.29588	-1
0.9	9.48465	-1
0.9	12.33	-1
0.9	16.0291	-1
0.9	20.8378	-1
0.9	27.0891	-1
0.9	35.2158	-1
0.9	45.7806	-1
0.9	59.5148	-1
0.9	77.3692	-1
0.9	100.58	-1
0.9	130.754	-1
0.9	169.98	-1
0.9	220.974	-1
0.9	287.266	-1
0.9	373.446	-1
0.9	485.48	-1
0.9	631.124	-1
0.9	820.462	-1
0.9	1066.6	-1
3.88333	0.4071	2.23687
3.88333	0.52923	1.6458
3.88333	0.687999	0.730228
3.88333	0.894399	-1
3.88333	1.16272	-1
3.88333	1.51153	-1
3.88333	1.96499	-1
3.88333	2.55449	-1
3.88333	3.32084	-1
3.88333	4.31709	-1
3.88333	5.61222	-1
3.88333	7.29588	-1
3.88333	9.48465	-1
3.88333	12.33	-1
3.88333	16.0291	-1
3.88333	20.8378	-1
3.88333	27.0891	-1
3.88333	35.2158	-1
3.88333	45.7806	-1
3.88333	59.5148	-1
3.88333	77.3692	-1
3.88333	100.58	-1
3.88333	130.754	-1
3.88333	169.98	-1
3.88333	220.974	-1
3.88333	287.266	-1
3.88333	373.446	-1
3.88333	485.48	-1
3.88333	631.124	-1
3.88333	820.462	-1
3.88333	1066.6	-1
5.51667	0.4071	2.59709
5.51667	0.52923	2.1236
5.51667	0.687999	1.36705
5.51667	0.894399	0.348047
5.51667	1.16272	-0.392315
5.51667	1.51153	-1
5.51667	1.96499	-1
5.51667	2.55449	-1
5.51667	3.32084	-1
5.51667	4.31709	-1
5.51667	5.61222	-1
5.51667	7.29588	-1
5.51667	9.48465	-1
5.51667	12.33	-1
5.51667	16.0291	-1
5.51667	20.8378	-1
5.51667	27.0891	-1
5.51667	35.2158	-1
5.51667	45.7806	-1
5.51667	59.5148	-1
5.51667	77.3692	-1
5.51667	100.58	-1
5.51667	130.754	-1
5.51667	169.98	-1
5.51667	220.974	-1
5.51667	287.266	-1
5.51667	373.446	-1
5.51667	485.48	-1
5.51667	631.124	-1
5.51667	820.462	-1
5.51667	1066.6	-1
7.55	0.4071	2.73506
7.55	0.52923	2.27695
7.55	0.687999	1.65461
7.55	0.894399	0.750699
7.55	1.16272	-0.302139
7.55	1.51153	-1
7.55	1.96499	-1
7.55	2.55449	-1
7.55	3.32084	-1
7.55	4.31709	-1
7.55	5.61222	-1
7.55	7.29588	-1
7.55	9.48465	-1
7.55	12.33	-1
7.55	16.0291	-1
7.55	20.8378	-1
7.55	27.0891	-1
7.55	35.2158	-1
7.55	45.7806	-1
7.55	59.5148	-1
7.55	77.3692	-1
7.55	100.58	-1
7.55	130.754	-1
7.55	169.98	-1
7.55	220.974	-1
7.55	287.266	-1
7.55	373.446	-1
7.55	485.48	-1
7.55	631.124	-1
7.55	820.462	-1
7.55	1066.6	-1
9.55	0.4071	2.81751
9.55	0.52923	2.43785
9.55	0.687999	1.937
9.55	0.894399	0.921552
9.55	1.16272	0.527165
9.55	1.51153	-1
9.55	1.96499	-1
9.55	2.55449	-1
9.55	3.32084	-1
9.55	4.31709	-1
9.55	5.61222	-1
9.55	7.29588	-1
9.55	9.48465	-1
9.55	12.33	-1
9.55	16.0291	-1
9.55	20.8378	-1
9.55	27.0891	-1
9.55	35.2158	-1
9.55	45.7806	-1
9.55	59.5148	-1
9.55	77.3692	-1
9.55	100.58	-1
9.55	130.754	-1
9.55	169.98	-1
9.55	220.974	-1
9.55	287.266	-1
9.55	373.446	-1
9.55	485.48	-1
9.55	631.124	-1
9.55	820.462	-1
9.55	1066.6	-1
11.5833	0.4071	2.8603
11.5833	0.52923	2.51454
11.5833	0.687999	2.01344
11.5833	0.894399	1.48907
11.5833	1.16272	0.624075
11.5833	1.51153	-1
11.5833	1.96499	-1
11.5833	2.55449	-1
11.5833	3.32084	-1
11.5833	4.31709	-1
11.5833	5.61222	-1
11.5833	7.29588	-1
11.5833	9.48465	-1
11.5833	12.33	-1
11.5833	16.0291	-1
11.5833	20.8378	-1
11.5833	27.0891	-1
11.5833	35.2158	-1
11.5833	45.7806	-1
11.5833	59.5148	-1
11.5833	77.3692	-1
11.5833	100.58	-1
11.5833	130.754	-1
11.5833	169.98	-1
11.5833	220.974	-1
11.5833	287.266	-1
11.5833	373.446	-1
11.5833	485.48	-1
11.5833	631.124	-1
11.5833	820.462	-1
11.5833	1066.6	-1
20.8667	0.4071	2.87955
20.8667	0.52923	2.65386
20.8667	0.687999	2.37038
20.8667	0.894399	2.0193
20.8667	1.16272	1.61464
20.8667	1.51153	1.0359
20.8667	1.96499	0.533026
20.8667	2.55449	-0.132085
20.8667	3.32084	-0.731583
20.8667	4.31709	-1
20.8667	5.61222	-1
20.8667	7.29588	-1
20.8667	9.48465	-1
20.8667	12.33	-1
20.8667	16.0291	-1
20.8667	20.8378	-1
20.8667	27.0891	-1
20.8667	35.2158	-1
20.8667	45.7806	-1
20.8667	59.5148	-1
20.8667	77.3692	-1
20.8667	100.58	-1
20.8667	130.754	-1
20.8667	169.98	-1
20.8667	220.974	-1
20.8667	287.266	-1
20.8667	373.446	-1
20.8667	485.48	-1
20.8667	631.124	-1
20.8667	820.462	-1
20.8667	1066.6	-1
22.9833	0.4071	2.84554
22.9833	0.52923	2.5966
22.9833	0.687999	2.31834
22.9833	0.894399	1.85246
22.9833	1.16272	1.16676
22.9833	1.51153	0.74341
22.9833	1.96499	0.447698
22.9833	2.55449	-0.0846607
22.9833	3.32084	-1
22.9833	4.31709	-1
22.9833	5.61222	-1
22.9833	7.29588	-1
22.9833	9.48465	-1
22.9833	12.33	-1
22.9833	16.0291	-1
22.9833	20.8378	-1
22.9833	27.0891	-1
22.9833	35.2158	-1
22.9833	45.7806	-1
22.9833	59.5148	-1
22.9833	77.3692	-1
22.9833	100.58	-1
22.9833	130.754	-1
22.9833	169.98	-1
22.9833	220.974	-1
22.9833	287.266	-1
22.9833	373.446	-1
22.9833	485.48	-1
22.9833	631.124	-1
22.9833	820.462	-1
22.9833	1066.6	-1
25.55	0.4071	2.8123
25.55	0.52923	2.48898
25.55	0.687999	2.1166
25.55	0.894399	1.63135
25.55	1.16272	0.976615
25.55	1.51153	-0.297983
25.55	1.96499	0.571206
25.55	2.55449	0.325098
25.55	3.32084	-0.683278
25.55	4.31709	-1
25.55	5.61222	-1
25.55	7.29588	-1
25.55	9.48465	-1
25.55	12.33	-1
25.55	16.0291	-1
25.55	20.8378	-1
25.55	27.0891	-1
25.55	35.2158	-1
25.55	45.7806	-1
25.55	59.5148	-1
25.55	77.3692	-1
25.55	100.58	-1
25.55	130.754	-1
25.55	169.98	-1
25.55	220.974	-1
25.55	287.266	-1
25.55	373.446	-1
25.55	485.48	-1
25.55	631.124	-1
25.55	820.462	-1
25.55	1066.6	-1
27.05	0.4071	2.77998
27.05	0.52923	2.46651
27.05	0.687999	2.00674
27.05	0.894399	1.51884
27.05	1.16272	0.895142
27.05	1.51153	0.135673
27.05	1.96499	0.315073
27.05	2.55449	0.227458
27.05	3.32084	-0.0535471
27.05	4.31709	-1
27.05	5.61222	-1
27.05	7.29588	-1
27.05	9.48465	-1
27.05	12.33	-1
27.05	16.0291	-1
27.05	20.8378	-1
27.05	27.0891	-1
27.05	35.2158	-1
27.05	45.7806	-1
27.05	59.5148	-1
27.05	77.3692	-1
27.05	100.58	-1
27.05	130.754	-1
27.05	169.98	-1
27.05	220.974	-1
27.05	287.266	-1
27.05	373.446	-1
27.05	485.48	-1
27.05	631.124	-1
27.05	820.462	-1
27.05	1066.6	-1
29.7667	0.4071	2.83674
29.7667	0.52923	2.63567
29.7667	0.687999	2.36271
29.7667	0.894399	2.06511
29.7667	1.16272	1.66576
29.7667	1.51153	1.22241
29.7667	1.96499	0.829336
29.7667	2.55449	0.537518
29.7667	3.32084	-0.155852
29.7667	4.31709	-0.613577
29.7667	5.61222	-1
29.7667	7.29588	-1
29.7667	9.48465	-1
29.7667	12.33	-1
29.7667	16.0291	-1
29.7667	20.8378	-1
29.7667	27.0891	-1
29.7667	35.2158	-1
29.7667	45.7806	-1
29.7667	59.5148	-1
29.7667	77.3692	-1
29.7667	100.58	-1
29.7667	130.754	-1
29.7667	169.98	-1
29.7667	220.974	-1
29.7667	287.266	-1
29.7667	373.446	-1
29.7667	485.48	-1
29.7667	631.124	-1
29.7667	820.462	-1
29.7667	1066.6	-1
35.5	0.4071	-1
35.5	0.52923	-1
35.5	0.687999	-1
35.5	0.894399	-1
35.5	1.16272	-1
35.5	1.51153	-1
35.5	1.96499	-1
35.5	2.55449	-1
35.5	3.32084	-1
35.5	4.31709	-1
35.5	5.61222	-1
35.5	7.29588	-1
35.5	9.48465	-1
35.5	12.33	-1
35.5	16.0291	-1
35.5	20.8378	-1
35.5	27.0891	-1
35.5	35.2158	-1
35.5	45.7806	-1
35.5	59.5148	-1
35.5	77.3692	-1
35.5	100.58	-1
35.5	130.754	-1
35.5	169.98	-1
35.5	220.974	-1
35.5	287.266	-1
35.5	373.446	-1
35.5	485.48	-1
35.5	631.124	-1
35.5	820.462	-1
35.5	1066.6	-1
36.95	0.4071	-1
36.95	0.52923	-1
36.95	0.687999	-1
36.95	0.894399	-1
36.95	1.16272	-1
36.95	1.51153	-1
36.95	1.96499	-1
36.95	2.55449	-1
36.95	3.32084	-1
36.95	4.31709	-1
36.95	5.61222	-1
36.95	7.29588	-1
36.95	9.48465	-1
36.95	12.33	-1
36.95	16.0291	-1
36.95	20.8378	-1
36.95	27.0891	-1
36.95	35.2158	-1
36.95	45.7806	-1
36.95	59.5148	-1
36.95	77.3692	-1
36.95	100.58	-1
36.95	130.754	-1
36.95	169.98	-1
36.95	220.974	-1
36.95	287.266	-1
36.95	373.446	-1
36.95	485.48	-1
36.95	631.124	-1
36.95	820.462	-1
36.95	1066.6	-1
45.45	0.4071	-1
45.45	0.52923	-1
45.45	0.687999	-1
45.45	0.894399	-1
45.45	1.16272	-1
45.45	1.51153	-1
45.45	1.96499	-1
45.45	2.55449	-1
45.45	3.32084	-1
45.45	4.31709	-1
45.45	5.61222	-1
45.45	7.29588	-1
45.45	9.48465	-1
45.45	12.33	-1
45.45	16.0291	-1
45.45	20.8378	-1
45.45	27.0891	-1
45.45	35.2158	-1
45.45	45.7806	-1
45.45	59.5148	-1
45.45	77.3692	-1
45.45	100.58	-1
45.45	130.754	-1
45.45	169.98	-1
45.45	220.974	-1
45.45	287.266	-1
45.45	373.446	-1
45.45	485.48	-1
45.45	631.124	-1
45.45	820.462	-1
45.45	1066.6	-1

## Sheet: Fig_4b_SizeSpec_inf
Time	diameter	log10 Size Spectrum		column C: "0" were replace with "-1"
days	mm	# L-1 mm-1 mm-1
	inf	inf
0.9	0.4071	0.893997
0.9	0.5292	0.403773
0.9	0.688	-0.199191
0.9	0.8944	-1
0.9	1.1627	-1
0.9	1.5115	-1
0.9	1.965	-1
0.9	2.5545	-1
0.9	3.3208	-1
0.9	4.3171	-1
0.9	5.6122	-1
0.9	7.2959	-1
0.9	9.4847	-1
0.9	12.33	-1
0.9	16.0291	-1
0.9	20.8378	-1
0.9	27.0891	-1
0.9	35.2158	-1
0.9	45.7806	-1
0.9	59.5148	-1
0.9	77.3692	-1
0.9	100.58	-1
0.9	130.754	-1
0.9	169.98	-1
0.9	220.974	-1
0.9	287.267	-1
0.9	373.446	-1
0.9	485.48	-1
0.9	631.124	-1
0.9	820.462	-1
0.9	1066.6	-1
3.8833	0.4071	0.769059
3.8833	0.5292	0.340721
3.8833	0.688	0.253107
3.8833	0.8944	-1
3.8833	1.1627	-1
3.8833	1.5115	-1
3.8833	1.965	-1
3.8833	2.5545	-1
3.8833	3.3208	-1
3.8833	4.3171	-1
3.8833	5.6122	-1
3.8833	7.2959	-1
3.8833	9.4847	-1
3.8833	12.33	-1
3.8833	16.0291	-1
3.8833	20.8378	-1
3.8833	27.0891	-1
3.8833	35.2158	-1
3.8833	45.7806	-1
3.8833	59.5148	-1
3.8833	77.3692	-1
3.8833	100.58	-1
3.8833	130.754	-1
3.8833	169.98	-1
3.8833	220.974	-1
3.8833	287.267	-1
3.8833	373.446	-1
3.8833	485.48	-1
3.8833	631.124	-1
3.8833	820.462	-1
3.8833	1066.6	-1
5.5167	0.4071	1.0287
5.5167	0.5292	0.567965
5.5167	0.688	-0.164429
5.5167	0.8944	-1
5.5167	1.1627	-1
5.5167	1.5115	-1
5.5167	1.965	-1
5.5167	2.5545	-1
5.5167	3.3208	-1
5.5167	4.3171	-1
5.5167	5.6122	-1
5.5167	7.2959	-1
5.5167	9.4847	-1
5.5167	12.33	-1
5.5167	16.0291	-1
5.5167	20.8378	-1
5.5167	27.0891	-1
5.5167	35.2158	-1
5.5167	45.7806	-1
5.5167	59.5148	-1
5.5167	77.3692	-1
5.5167	100.58	-1
5.5167	130.754	-1
5.5167	169.98	-1
5.5167	220.974	-1
5.5167	287.267	-1
5.5167	373.446	-1
5.5167	485.48	-1
5.5167	631.124	-1
5.5167	820.462	-1
5.5167	1066.6	-1
7.55	0.4071	1.04642
7.55	0.5292	0.488784
7.55	0.688	-1
7.55	0.8944	-1
7.55	1.1627	-1
7.55	1.5115	-1
7.55	1.965	-1
7.55	2.5545	-1
7.55	3.3208	-1
7.55	4.3171	-1
7.55	5.6122	-1
7.55	7.2959	-1
7.55	9.4847	-1
7.55	12.33	-1
7.55	16.0291	-1
7.55	20.8378	-1
7.55	27.0891	-1
7.55	35.2158	-1
7.55	45.7806	-1
7.55	59.5148	-1
7.55	77.3692	-1
7.55	100.58	-1
7.55	130.754	-1
7.55	169.98	-1
7.55	220.974	-1
7.55	287.267	-1
7.55	373.446	-1
7.55	485.48	-1
7.55	631.124	-1
7.55	820.462	-1
7.55	1066.6	-1
9.55	0.4071	1.27993
9.55	0.5292	0.634912
9.55	0.688	0.240142
9.55	0.8944	-1
9.55	1.1627	-1
9.55	1.5115	-1
9.55	1.965	-1
9.55	2.5545	-1
9.55	3.3208	-1
9.55	4.3171	-1
9.55	5.6122	-1
9.55	7.2959	-1
9.55	9.4847	-1
9.55	12.33	-1
9.55	16.0291	-1
9.55	20.8378	-1
9.55	27.0891	-1
9.55	35.2158	-1
9.55	45.7806	-1
9.55	59.5148	-1
9.55	77.3692	-1
9.55	100.58	-1
9.55	130.754	-1
9.55	169.98	-1
9.55	220.974	-1
9.55	287.267	-1
9.55	373.446	-1
9.55	485.48	-1
9.55	631.124	-1
9.55	820.462	-1
9.55	1066.6	-1
11.5833	0.4071	1.43524
11.5833	0.5292	1.10741
11.5833	0.688	0.253107
11.5833	0.8944	-1
11.5833	1.1627	-1
11.5833	1.5115	-1
11.5833	1.965	-1
11.5833	2.5545	-1
11.5833	3.3208	-1
11.5833	4.3171	-1
11.5833	5.6122	-1
11.5833	7.2959	-1
11.5833	9.4847	-1
11.5833	12.33	-1
11.5833	16.0291	-1
11.5833	20.8378	-1
11.5833	27.0891	-1
11.5833	35.2158	-1
11.5833	45.7806	-1
11.5833	59.5148	-1
11.5833	77.3692	-1
11.5833	100.58	-1
11.5833	130.754	-1
11.5833	169.98	-1
11.5833	220.974	-1
11.5833	287.267	-1
11.5833	373.446	-1
11.5833	485.48	-1
11.5833	631.124	-1
11.5833	820.462	-1
11.5833	1066.6	-1
20.8667	0.4071	1.883
20.8667	0.5292	1.63766
20.8667	0.688	1.07188
20.8667	0.8944	0.772038
20.8667	1.1627	0.201312
20.8667	1.5115	0.0873682
20.8667	1.965	-1
20.8667	2.5545	-1
20.8667	3.3208	-1
20.8667	4.3171	-1
20.8667	5.6122	-1
20.8667	7.2959	-1
20.8667	9.4847	-1
20.8667	12.33	-1
20.8667	16.0291	-1
20.8667	20.8378	-1
20.8667	27.0891	-1
20.8667	35.2158	-1
20.8667	45.7806	-1
20.8667	59.5148	-1
20.8667	77.3692	-1
20.8667	100.58	-1
20.8667	130.754	-1
20.8667	169.98	-1
20.8667	220.974	-1
20.8667	287.267	-1
20.8667	373.446	-1
20.8667	485.48	-1
20.8667	631.124	-1
20.8667	820.462	-1
20.8667	1066.6	-1
22.9833	0.4071	1.98893
22.9833	0.5292	1.68622
22.9833	0.688	1.27308
22.9833	0.8944	0.809082
22.9833	1.1627	0.0619431
22.9833	1.5115	0.455345
22.9833	1.965	-0.0351754
22.9833	2.5545	-1
22.9833	3.3208	-1
22.9833	4.3171	-1
22.9833	5.6122	-1
22.9833	7.2959	-1
22.9833	9.4847	-1
22.9833	12.33	-1
22.9833	16.0291	-1
22.9833	20.8378	-1
22.9833	27.0891	-1
22.9833	35.2158	-1
22.9833	45.7806	-1
22.9833	59.5148	-1
22.9833	77.3692	-1
22.9833	100.58	-1
22.9833	130.754	-1
22.9833	169.98	-1
22.9833	220.974	-1
22.9833	287.267	-1
22.9833	373.446	-1
22.9833	485.48	-1
22.9833	631.124	-1
22.9833	820.462	-1
22.9833	1066.6	-1
25.55	0.4071	2.11713
25.55	0.5292	1.7536
25.55	0.688	1.31491
25.55	0.8944	0.718274
25.55	1.1627	0.402226
25.55	1.5115	0.352926
25.55	1.965	-0.215631
25.55	2.5545	-0.525869
25.55	3.3208	-1
25.55	4.3171	-1
25.55	5.6122	-1
25.55	7.2959	-1
25.55	9.4847	-1
25.55	12.33	-1
25.55	16.0291	-1
25.55	20.8378	-1
25.55	27.0891	-1
25.55	35.2158	-1
25.55	45.7806	-1
25.55	59.5148	-1
25.55	77.3692	-1
25.55	100.58	-1
25.55	130.754	-1
25.55	169.98	-1
25.55	220.974	-1
25.55	287.267	-1
25.55	373.446	-1
25.55	485.48	-1
25.55	631.124	-1
25.55	820.462	-1
25.55	1066.6	-1
27.05	0.4071	2.25206
27.05	0.5292	2.01137
27.05	0.688	1.46748
27.05	0.8944	0.806342
27.05	1.1627	0.703256
27.05	1.5115	0.500372
27.05	1.965	-0.478873
27.05	2.5545	-0.356727
27.05	3.3208	-0.882851
27.05	4.3171	-1
27.05	5.6122	-1
27.05	7.2959	-1
27.05	9.4847	-1
27.05	12.33	-1
27.05	16.0291	-1
27.05	20.8378	-1
27.05	27.0891	-1
27.05	35.2158	-1
27.05	45.7806	-1
27.05	59.5148	-1
27.05	77.3692	-1
27.05	100.58	-1
27.05	130.754	-1
27.05	169.98	-1
27.05	220.974	-1
27.05	287.267	-1
27.05	373.446	-1
27.05	485.48	-1
27.05	631.124	-1
27.05	820.462	-1
27.05	1066.6	-1
29.7667	0.4071	2.39574
29.7667	0.5292	2.09588
29.7667	0.688	1.74116
29.7667	0.8944	1.18861
29.7667	1.1627	0.726737
29.7667	1.5115	0.329188
29.7667	1.965	-0.530025
29.7667	2.5545	-0.547059
29.7667	3.3208	-0.600304
29.7667	4.3171	-1
29.7667	5.6122	-1
29.7667	7.2959	-1
29.7667	9.4847	-1
29.7667	12.33	-1
29.7667	16.0291	-1
29.7667	20.8378	-1
29.7667	27.0891	-1
29.7667	35.2158	-1
29.7667	45.7806	-1
29.7667	59.5148	-1
29.7667	77.3692	-1
29.7667	100.58	-1
29.7667	130.754	-1
29.7667	169.98	-1
29.7667	220.974	-1
29.7667	287.267	-1
29.7667	373.446	-1
29.7667	485.48	-1
29.7667	631.124	-1
29.7667	820.462	-1
29.7667	1066.6	-1
35.5	0.4071	2.35995
35.5	0.5292	2.12135
35.5	0.688	1.7689
35.5	0.8944	1.25409
35.5	1.1627	0.493741
35.5	1.5115	0.0873682
35.5	1.965	-0.242784
35.5	2.5545	-0.505666
35.5	3.3208	-0.0326132
35.5	4.3171	-0.644612
35.5	5.6122	-1
35.5	7.2959	-1
35.5	9.4847	-1
35.5	12.33	-1
35.5	16.0291	-1
35.5	20.8378	-1
35.5	27.0891	-1
35.5	35.2158	-1
35.5	45.7806	-1
35.5	59.5148	-1
35.5	77.3692	-1
35.5	100.58	-1
35.5	130.754	-1
35.5	169.98	-1
35.5	220.974	-1
35.5	287.267	-1
35.5	373.446	-1
35.5	485.48	-1
35.5	631.124	-1
35.5	820.462	-1
35.5	1066.6	-1
36.95	0.4071	2.43424
36.95	0.5292	2.19255
36.95	0.688	1.89974
36.95	0.8944	1.57663
36.95	1.1627	1.02522
36.95	1.5115	0.444256
36.95	1.965	0.389706
36.95	2.5545	-0.055697
36.95	3.3208	-0.530668
36.95	4.3171	-0.598854
36.95	5.6122	-1
36.95	7.2959	-1
36.95	9.4847	-1
36.95	12.33	-1
36.95	16.0291	-1
36.95	20.8378	-1
36.95	27.0891	-1
36.95	35.2158	-1
36.95	45.7806	-1
36.95	59.5148	-1
36.95	77.3692	-1
36.95	100.58	-1
36.95	130.754	-1
36.95	169.98	-1
36.95	220.974	-1
36.95	287.267	-1
36.95	373.446	-1
36.95	485.48	-1
36.95	631.124	-1
36.95	820.462	-1
36.95	1066.6	-1
45.45	0.4071	2.33566
45.45	0.5292	2.09493
45.45	0.688	1.82714
45.45	0.8944	1.56911
45.45	1.1627	1.20974
45.45	1.5115	0.660831
45.45	1.965	0.424217
45.45	2.5545	0.0864097
45.45	3.3208	0.242088
45.45	4.3171	-0.413218
45.45	5.6122	-0.490949
45.45	7.2959	-1
45.45	9.4847	-1
45.45	12.33	-1
45.45	16.0291	-1
45.45	20.8378	-1
45.45	27.0891	-1
45.45	35.2158	-1
45.45	45.7806	-1
45.45	59.5148	-1
45.45	77.3692	-1
45.45	100.58	-1
45.45	130.754	-1
45.45	169.98	-1
45.45	220.974	-1
45.45	287.267	-1
45.45	373.446	-1
45.45	485.48	-1
45.45	631.124	-1
45.45	820.462	-1
45.45	1066.6	-1

## Sheet: Fig_4e_4f_Agg_Conc
Mean values
diameter	Agg_conc	Agg_conc	Agg_conc	Agg_conc	Agg_conc	Agg_conc	Agg_conc	Agg_conc	Agg_conc	Agg_conc
mm	# L-1	# L-1	# L-1	# L-1	# L-1	# L-1	# L-1	# L-1	# L-1	# L-1
	noninf_6h	noninf_6h	noninf_30h	noninf_30h	inf_6h	inf_6h	inf_30h	inf_30h	inf_45h	inf_45h
	mean	sd	mean	sd	mean	sd	mean	sd	mean	sd
0.4071	41.997	13.9222	72.9227	9.60922	1.13454	0.52402	26.4159	3.93184	23.0028	3.21448
0.52923	18.3512	9.57983	59.6674	12.0131	0.51054	0.44517	17.2167	1.16911	17.1789	2.79929
0.687999	4.1789	4.52132	41.373	11.6062	0.12291	0.19651	9.88942	2.49798	12.0545	2.53675
0.894399	0.52	0.90066	27.1061	8.76045	0	0	3.60217	0.82401	8.65088	2.12783
1.16272	0.12291	0.21288	14.0494	4.79925	0	0	1.61672	1.43425	4.91635	0.79688
1.51153	0	0	6.58034	2.99326	0	0	0.84145	0.72886	1.80581	0.60656
1.96499	0	0	3.46035	1.80103	0	0	0.15127	0.13101	1.36145	0.36873
2.55449	0	0	2.29745	1.32946	0	0	0.18909	0.1662	0.81309	0.77487
3.32084	0	0	0.60509	0.71211	0	0	0.21745	0.2275	1.51272	0.53089
4.31709	0	0	0.27418	0.1279	0	0	0	0	0.43491	0.13101
5.61222	0	0	0	0	0	0	0	0	0.47273	0.22926

## Sheet: Fig_4g_4h_VolSpec
Mean values
diameter	VolSpec	VolSpec	VolSpec	VolSpec	VolSpec	VolSpec	VolSpec	VolSpec	VolSpec	VolSpec
mm	mm3 L-1	mm3 L-1	mm3 L-1	mm3 L-1	mm3 L-1	mm3 L-1	mm3 L-1	mm3 L-1	mm3 L-1	mm3 L-1
	noninf_6h	noninf_6h	noninf_30h	noninf_30h	inf_6h	inf_6h	inf_30h	inf_30h	inf_45h	inf_45h
	mean	sd	mean	sd	mean	sd	mean	sd	mean	sd
0.4071	1.4113	0.48269	2.53995	0.33801	0.0364	0.00851	0.90931	0.12752	0.80911	0.11843
0.52923	1.3387	0.70553	4.54047	0.95016	0.03852	0.04236	1.30896	0.09388	1.29477	0.20308
0.687999	0.62581	0.70415	6.80154	2.06266	0.01713	0.02966	1.62292	0.45224	2.05567	0.45041
0.894399	0.16757	0.29024	9.76974	3.18869	0	0	1.25727	0.25991	3.19832	0.82041
1.16272	0.08256	0.14299	11.076	3.86467	0	0	1.32214	1.17287	3.82092	0.53266
1.51153	0	0	11.3684	5.38958	0	0	1.51138	1.30969	3.14767	0.98957
1.96499	0	0	12.5231	6.7004	0	0	0.47138	0.40826	5.16067	1.89228
2.55449	0	0	20.3924	11.9878	0	0	2.0359	1.78149	7.66557	7.24297
3.32084	0	0	9.48336	10.6807	0	0	4.12743	4.50685	28.8162	11.1489
4.31709	0	0	10.1857	7.13024	0	0	0	0	19.6891	7.63274
5.61222	0	0	0	0	0	0	0	0	36.8314	16.9452
