# Supplementary material for: Fungal parasitism on diatoms alters formation and bio–physical properties of sinking aggregates
Source: Commun Biol. 2023 Feb 21;6:206. doi: 10.1038/s42003-023-04453-6 (PMC9944279; doi:10.1038/s42003-023-04453-6)
Supplement: Supplementary file 7 — Supplementary Data 4 [file 42003_2023_4453_MOESM7_ESM.xlsx]

## Sheet: Fig_5a_Bact_Assoc_total
	mean	sd	mean	sd	mean	sd	mean	sd	mean	sd
treatment	Bacteria	Bacteria	Bacteria	Bacteria	Bacteria	Bacteria	Bacteria	Bacteria	Bacteria	Bacteria
	cells mL-1	cells mL-1	cells mL-1	cells mL-1	cells mL-1	cells mL-1	cells mL-1	cells mL-1	cells mL-1	cells mL-1
	non-inf	non-inf	early	early	mature	mature	post-inf	post-inf	decay	decay
non-inf	15018.9	208.751							11667.6	5062.18
inf	12647.3	1873.21	2966.04	1098.77	12878.2	3479.35	83842.2	9355.17	10175.9	3596.4

## Sheet: Fig_5b_Bact_Agg
non-inf_non-inf	non-inf_decay	inf_non-inf	inf_early	inf_mature	inf_post	inf_decay	non-inf_non-inf	non-inf_decay	inf_non-inf	inf_early	inf_mature	inf_post	inf_decay
ambient	ambient	ambient	ambient	ambient	ambient	ambient	agg	agg	agg	agg	agg	agg	agg
0		0		5	6		0		4	6	1	6	49
2		3		6	21		0		2	10	2	6	32
0		4		8	7		0		12	4	3	6	27
0		5		10	6		0		4	1	5	15	12
0		2		7	2		0		0	5	5	18	16
2		1			9		0		11	2	4	7	27
3		3			11		2		9	11	23	11	24
0		7			15		2		1	8	4	6	37
2		11			8		1		1	1	8	1
5		5			14		0		2	7	12	20	23
0		5			5		0		8	4	7	10	11
0		12			7		0		0	5	0	10	41
4		7			3		0		2		5	11	24
2		3			14		0		5		22	30	6
0		7			13		1		7		2	21	23
0		2			10		0		0		5	25	23
1		1			7		0		1		40	16	14
0		1			11		1		0		5	12	35
0		3			15		1		11		0	2	29
0		1			12		1		3		16	14	18
		7			13		0		4	6	0	1	42
		7			5		0		0	0	4	4	18
		1			22		0		2	0	10	11	22
		5			13		1		0	0	0	5	35
		4			8		0		2	4	0	7	20
		13			7		0		0		2	1	28
		12			13		0		3		0	8
		4			12		0		0		2	1
		11			1		0		1		3	13
		2			10		0		3		2	0
		8			12		0		0		3	3
		8			20		0		3		0	3
		8			19		0		4		1	4
		1			16		1		1		0	10
		5			16		0		0		0	2
		9			13		0		0		1	6
		0			5		0		1		50	15
		2			11		0		0		3	7
		15			13		1		0		3	12
		9			5		0		0		4	4
1		0		2	0		1		0	6	14	3
1		2	9	1	1		2		0	12	0	5
0		1	5	3	11		12		0	9	1	1
0		2	4	2	0		3		0	2	0	9
0		5	0	1	2		1		1	0	2	4
1		2	0	4	1		10		0	1	15	3
3		1	6	6	0		1		0	4	1	3
0		2	3	2	7		1		0	2	0	9
1		1	0	1	6		3		1	11	12	11
1		3	0	5	1		1		3	9	2	7
1		2	4		9		0		3	3	0	1
0		0	6		1		0		0	8	0	5
0		1	3		4		1		0	6	1	29
1		0	12		3		1		2		1	16
0		2	3		2		2		1		2	7
0		0			14		6		3		0	0
0		1			4		0		1		3	9
0		3			7		5		2		3	0
2		3			10		1		0		2	1
0		6			2		0		0		0	6
0		2	4		14		0		1	1	4	2	11
1		2	5		12		0		0	9	0	5	28
3		5	6		17		1		2	5	8	0	36
2		14	0		10		1		1	0	21	7	45
1		4	6		8		0		0	0	0	20	15
1		13	5		5		1		0	2	3	3	29
2		0	1		9		0		3	2	1	5	2
3		2	16		18		0		0	5	4	2	25
2		7			11		1		25	1	2	17	34
0		5			12		0		0	1	2	3	4
2		8			8		4		0	4	2	4	9
0		2			8		1		0	3	10	2	20
0		4			3		1		38	3	4	7	17
2		2			17		0		2	1	3	20	19
1		2			2		0		0	11	0	10	52
3		11			5		0		1	1	1	9	35
1		1			20		0		2	2	2	11	11
1		0			4		0		4	1	0	13	19
3		15			6		1		0	2	3	7	14
0		1			4		2		4	4	0	5	47
3		10			6		0		4	2	5	12	29
0		32			4		0		1	4	2	20	14
2		2			19		1		6	4	3	2	6
0		2			10		1		5	0	7	10	36
0		7			4		1		10	0	1	12	32
0		0			5		1		3	1	2	15	16
1		2			6		1		0	0	1	1	38
0		0			7		1		1	1	2	18	17
0		1			14		0		1	7	28	17	9
0		6			19		0		6	3	0	13	10
1		1			6		1		0		3	11	6
0		2			11		2		2		1	4	19
0		1			0		0		5		10	8	29
0		1			2		0		0		1	19	22
2		3			6		0		1		2	2	17
0		2			5		0		0		1	8	21
0		2			45		1		2		1	11	18
0		2			4		0		1		1	6	13
0		1			8		0		28		5	4
0		2			6		1		3		0	1
1		1	1	6	0		0		5	1	4	4	28
0		4	8	6	6		1		0	3	0	1	49
1		13	2	2	6		1		0	2	7	10	16
1		0	3	6	24		0		0	9	5	4	10
0		1	3	10	10		1		1	1	1	10	27
1		6		4	11		1		0	2	3	10	22
0		2		1	12		0		1	0	3	7	8
6		3		3	2		0		1	6	14	0	13
2		3		6	2		0		1	0	3	0	7
2		2		7	9		0		0	0	1	4	13
1		1		1	2		0		0	3	0	1
1		3		4	5		0		3	1		1
2		2		13	6		1		0	1		4
1		2		6	18		0		3	0		6
0		0		3	4		0		3	3		5
0		7			1		1		0	0		5
0		18			24		4		0	5		3
4		6			9		0		2	2		17
6		3			5		0		2	2		11
1		2			11		2		2	3		12
							1		2	3	1	8	2
							0		1	1	5	6	8
							0		0	3	3	4	4
							2		0	2	2	5	3
							0		0	2	19	3	29
							0		0	0	0	4	16
							1		0	2	10	9	5
							2		0		6	4	9
							2		1		1	15	9
							0		1		0	35	17
							2		1		0	14	19
							1		1		5	8	16
							0		15		1	1	14
							0		2		3	10
							0		2		1	5
							0		2		3	13
							0		0		12	1
							0		5			27
							0		3			12
							1		13			4
							2		2	3	7	12	15
							0		3	8	6	9	20
							0		0	4	2	2	13
							2		1	2	3	11	12
							0		1	2	3	6	3
							2		1	0	2	12	36
							0		0	4	8	12	6
							0		0	0	0	9	6
							0		1		15	10	18
							1		0		3	5	17
							1		2		0	3	10
							0		0		4	8	14
							0		0		4	4	10
							1		13		0	3	14
							0		1		0	0	12
							1		2		8	14	13
							1		2		2	2	21
							0		3		6	15	10
							0		1		1	5	17
							2		0		5	25	15
									2	3	7	12	15
									3	8	6	9	20
									0	4	2	2	13
									1	2	3	11	12
									1	2	3	6	3
									1	0	2	12	36
									0	4	8	12	6
									0	0	0	9	6
									1		15	10	18
									0		3	5	17
									2		0	3	10
									0		4	8	14
									0		4	4	10
									13		0	3	14
									1		0	0	12
									2		8	14	13
									2		2	2	21
									3		6	15	10
									1		1	5	17
									0		5	25	15

## Sheet: Fig_5c_Preval_Agg
ambient	aggregate
prevalence	prevalence
%/100	%/100
0.398268	0.689209
0.39521	0.756494
0.377778	0.687332
0.432624	0.697436
0.447005	0.716738
0.444444	0.753731
	0.713287
	0.676647
	0.655052

## Sheet: Fig_5d_Synedra_Agg
	mean	sd	mean	sd	mean	sd	mean	sd	mean	sd
treatment	non-inf	non-inf	early	early	mature	mature	post-inf	post-inf	decay	decay
	%/100	%/100	%/100	%/100	%/100	%/100	%/100	%/100	%/100	%/100
ambient	0.57494	0.02947	0.01967	0.01422	0.20274	0.05226	0.19347	0.029	0.00917	0.00604
aggregate	0.26782	0.03967	0.04629	0.01715	0.14758	0.03987	0.51123	0.05704	0.02707	0.00957

## Sheet: Fig_5e_Agg_Density
non-inf	inf
Mass_density	Mass_density
g cm-3	g cm-3
1.28252	1.2619
1.28342	1.2591
1.28192	1.2525
1.28872	1.258
1.28472
1.27982

## Sheet: Fig_5f_Agg_Settling
diameter	settling velocity	diameter	settling velocity
non-inf	non-inf	inf	inf
mm	m d-1	mm	m d-1
3.11577	197.217	4.66878	362.88
1.88704	112	2.22552	97.5484
1.43204	76.8814	2.04808	124.274
2.4056	164.945	3.80614	324
1.58037	104.276	1.81068	122.595
4.78712	412.364	1.7248	61.2973
4.94997	533.647	1.30284	51.84
1.68483	108.016	1.84859	77.5385
1.10001	51.84	1.86091	87.2308
1.9034	185.143	1.70156	70.561
1.60284	137.455	2.2015	136.801
2.37644	324.014	3.111	214.561

## Sheet: Fig_5g_Agg_Respiration
C-specific respiration	C-specific respiration		Respiration rate	Respiration rate
d-1	d-1		nmol O2 per µmol C h-1	nmol O2 per µmol C h-1
non-inf	inf		non-inf	inf
0.0778898	0.368657		3.89449	18.4328
0.118735	0.353578		5.93677	17.6789
0.0763729	0.231066		3.81865	11.5533
0.180248	0.352603		9.01242	17.6302
0.178883	0.396327		8.94415	19.8164
0.110212	0.281112		5.5106	14.0556
0.234687	0.21737		11.7344	10.8685
0.144269	0.389864		7.21345	19.4932
0.306002	0.451813		15.3001	22.5907

## Sheet: Fig_5h_Agg_Respiration
diameter	C-specific respiration	C-specific respiration
non-inf	non-inf	inf
mm	% m-1	% m-1
1	0.00245863	0.00914355
1.2	0.00195543	0.00692401
1.44	0.00155522	0.00524325
1.728	0.00123691	0.00397049
2.0736	0.000983756	0.00300668
2.48832	0.000782412	0.00227683
2.98598	0.000622277	0.00172414
3.58318	0.000494917	0.00130562
4.29982	0.000393623	0.000988688
5.15978	0.000313061	0.00074869
