# Supplementary material for: Fungal parasitism on diatoms alters formation and bio–physical properties of sinking aggregates
Source: Commun Biol. 2023 Feb 21;6:206. doi: 10.1038/s42003-023-04453-6 (PMC9944279; doi:10.1038/s42003-023-04453-6)
Supplement: Supplementary file 8 — Supplementary Data 5 [file 42003_2023_4453_MOESM8_ESM.xlsx]

## Sheet: Fig_6a_Bact_Assoc
Plankto_non-inf	Plankto_INF	Synedra_non-inf	Synedra_INF	Fragilaria_non-inf	Fragilaria_INF
ambient	agg	ambient	agg	ambient	agg
Assoc_bact	Assoc_bact	Assoc_bact	Assoc_bact	Assoc_bact	Assoc_bact
unit-1	unit-1	unit-1	unit-1	unit-1	unit-1
0	0	1	13	0	2
0	3	0	5	0	5
0	0	1	7	0	10
0	4	0	3	1	4
0	23	2	5	1	3
0	0	0	1	1	1
0	0	0	4	0	6
0	3	0	5	0	3
0	2	1	12	0	2
0	23	10	2	0	3
0	10	1	10	0	5
0	17	0	2	0	7
0	0	4	24	0	8
0	11	2	29	0	6
0	0	0	12	0	9
0	47	0	8	0	7
0	35	0	65	0	7
0	11	0	10	0	12
0	14	2	28	0	17
0	10	0	14	0	10
0	62	0	11	2	12
0	47	0	11	0	5
0	51	0	8	0	28
0	46	0	15	0	10
0	58	1	14	0	12
0	43	1	13	0	12
0	17	1	19	0	17
0	28	0	9	0	10
0	17	0	12	0	10
0	12	0	14	0	3
0	14	0	23	0	10
0	12	0	34	0	12
0	21	1	10	0	13
0	23	0	6	0	10
0	0	0	28	0	16
0	9	1	19	0	5
0	0	0	11	0	15
0	0	0	4	0	10
0	22	0	7	0	12
0	16	0	8	0	13
0	0	3	19	0	10
0	8	2	0	0	16
0	20	0	53	0	5
0	11	0	2	0	15
0	8	0	7	0	8
0	22	0	74	0	11
0	12	0	21	0	10
0	11	2	3	0	8
0	0	0	9	0	5
0	13	10	12	2	5
0	48	3	5	4	6
0	12	15	7	1	6
0	15	5	16	0	8
0	6	4	0	0	11
0	0	0	6	0	10
0	2	0	2	0	12
0	2	2	63	0	0
0	1	1	3	1	0
2	0	1	5	0	0
0	12	0	16	0	17
0	24	4	3	0	43
0	0	0	12	2	18
0	13	3	8	1	35
2	0	0	0	1	28
0	0	0	6	1	13
0	0	0	3	1	15
0	0	1	10	0	11
0	15	0	0	5	10
0	11	0	26	7	0
0	10	0	0	1	0
0	6	0	1	0	2
0	13	0	2	0	4
0	6	0	0	0	3
0	0	2	63	0	4
0	0	4	8	0	1
0	3	0	18	0	2
0	29	0	5	0	4
0	28	2	26	0	8
0	31	0	21	0	4
0	18	0	11	0	5
0	24	0	13	0	4
0	8	0	3	0	6
0	6	0	0	0	8
0	5	0	41	0	3
0	3	0	20	0	5
0	1	0	76	2	5
0	2	1	15	2	3
0		0	29	0	7
0		0	25	0	10
0		8	44	0	16
0		7	38	0	17
0		2	5	0	14
0		0	25	0	6
0		1	8	0	5
0		2	13	0	0
0		0	84	0	17
0		0	0	0	12
0		0	16	0	5
15		0	13	0	8
0		10	8	4	7
0		0	25	3	8
0		0	13	0	10
0		0	35	0	7
0		5	0	0	8
0		8	3	0	8
0		8	9	0	3
0		0	23	0	8
0		0	16	0	6
0		10	20	1	19
0		0	8	0	3
0		14	14	1	8
0		5	86	0	0
0		0	18	0	8
0		0	52	0	6
0		0	5	0	7
0		0	18	0	5
0		2	44	0	3
0		0	6	0	15
0		0	88	5	10
0		0	106	0	12
0		0	42	2	15
0		3	78	0	8
0		0	70	0	11
0		2	4	0	8
0		0	74	0	4
0		0	38	0	2
0		0	44	0	2
0		2	46	0	5
0		0	25	0	5
0		0	8	0	5
0		6	20	0	10
0		0	93	0	5
0		2	54	0	10
0		1	20	0	12
0		0	21	3	8
0		0	20	2	10
0		2	87	2	15
0		6	14	0	27
0		0	18	0	8
0		4	47	0	3
0		2	71	0	6
0		2	0	0	13
0		3	19	0	6
0		0	^73	0	10
0		0	1	0	8
0		0	30	0	11
0		0	42	4	6
0		0	43	0	10
0		3	57	0	4
0		0	0	0	10
0		0	8	0	10
0		0	42	0	8
0		2	14	0	7
0		0	22	0	0
0		0	21	0	5
0		0	95	0	7
0		0	47	0	0
0		0	26	0	6
0		0	47	0	8
0		2	17	0	14
0		1	75	0	3
0		0	4	0	20
0		0	12	0	13
0		0	23	0	7
0		0	2	0	6
0		0	5	0	5
0		0	22	0	35
0		0	10	0	10
0		0	11	1	0
0		0	57	0	17
0		0	2	2	16
0		0	38	0	16
0		0	2	0	11
0		0	1	5	3
0		0	5	0	6
0		0	8	0	11
0		0	6	0	13
0		0	5	1	6
0		0	0	0	13
0		0	15	3	12
0		0	11	0	10
0		0	22	0	5
0		0	0	0	4
0		1	75	0	4
0		0	0	0	3
0		1	34	0	12
0		0	6	0	15
0		0	15	0	8
0		0	52	0	9
0		3	45	0	8
0		5	12	0	7
0		2	14	9	7
0		4	25	7	10
0		6	18	10
0		4	6	7
0		0	18	0
0		1	22	0
0		1	7	0
0		2	3	0
0		4	2	0
0		0	0	0
0		1	1	0
0		1	6	0
1		7	2	0
0		7	34	0
0		2	4	0
0		3	7	0
0		5	0	0
0		0	2	0
0		2	4	0
0		5	12	0
0		1	55	0
0		0	18	0
0		1	4	0
0		2	7	0
0		3	0	0
0		2	0	0
0		0	3	0
0		1	40	0
0		0	0	0
0		0	3	0
0		3	6	0
0		3	0	0
0		2	0	0
0		1	11	0
0		1	8	0
0		2	34	0
0		0	37	0
0		0	22	0
0		0	8	0
0		3	1	0
0		2	48	0
0		0	1	0
0		0	12	0
0		0	6	0
0		1	14	0
0		0	51	0
0		0	5	0
0		2	3	0
0		0	3	0
0		0	3	0
0		4	5	0
0		0	4	0
0		0	2	0
0		0	8	0
0		0	5	0
0		0	4	0
0		0	4	0
0		6	3	0
0		1	1	0
0		0	3	0
0		0	4	0
0		0	2	0
0		0	1	0
0		0	10	0
0		3	0	0
0		0	17	0
0		0	14	0
0		0	10	0
0		4	19	0
0		4	2	0
0		6	12	0
0		0	14	0
0		3	7	0
0		0	0	0
0		3	13	0
0		1	5	0
0		0	5	0
0		0	5	0
0		3	8	0
0		0	0	0
0		4	5	0
0		1	4	0
0		0	7	0
0		3	3	0
0		5	0	0
0		0	8	4
0		1	40	5
0		2	3	3
0		0	4	1
0		4	10	4
0		0	3	6
0		0	13	0
0		0	1	0
0		0	2	0
0		2	2	0
0		0	2	0
0		2	13	0
0		1	10	0
0		6		0
0		0		0
0		8		0
0		0		0
0		0		0
0		0		0
0		2		2
0		0		3
0		0		2
0		2		2
0		0		1
0		0		0
0		0		0
0		0		0
0		0		0
0		0		0
0		1		0
0		0		0
0		0		3
0		0		0
0		1		0
0		0		0
0		0		0
0		0		0
0		0		1
0		0		3
0		0		4
0		0		1
2		0		0
0		2		1
0		0		3
0		0		4
0		0		0
0		0		1
0		0		4
0		0		2
0		0		8
0		0		7
0		1		6
0		0		2
0		0		4
0		0		0
0		0		0
0		0		0
0		0		0
9		0		0
0		0		3
0		0		2
0		0		0
0		0		0
0		2		0
0		1		0
0		0		0
0		15		0
0		17		0
0		5		0
0		0		0
0		0		0
0		0		0
0		0		0
0		4		0
0		0		0
0		15		0
0		0		3
0		0		2
0		11		0
0		22		0
0		1		0
0		0		0
0		3		0
0		2		0
0		5		4
0		2		5
0		0		0
0		0		0
0		0		0
0		5		0
0		0		0
0		1		0
0		2		0
0		0		0
0		12		0
0		0		0
0		0		0
0		0		0
0		2		0
0		0		3
0		0		2
0		1		0
0		1		0
0		12		0
0		0		0
0		1		1
0		3		0
0		9		0
0		0		0
0		5		0
0		4		0
0		0		0
0		0		0
0		0		0
0		5		0
0		8		0
0		0		0
0		4		0
0		2		0
0		4		0
0		5		0
0		0		0
0		3		2
0		4		1
0		2		1
0		12		0
0		2		0
0		1		0
0		3		0
0		3		0
0		5		0
0		2		0
0		0		0
0		0		0
0		0		0
0		5		0
0		0		0
26		3		0
0		0		0
0		0		0
0		1		0
0		7		0
0		3		0
0		2		0
0		3		0
0		3		0
0		7		0
0		0		0
0		7		0
0		0		0
0		5		0
0		0		0
0		0		0
0		2		0
0		0		0
0		4		0
0		3		0
0		0		0
0		2		0
0		3		0
0		0		0
0		0		0
0		0		0
5		0		0
0		0		1
0		0		0
0		0		0
0		0		0
0		2		0
0		0		0
0		0		0
0		0		0
0		0		0
0		0		0
0		0		0
0		0		0
0		0		0
0		0		0
0		2		7
0		0		8
0		2		3
0		0		4
0		0		0
0		0		0
0		0		0
0		2		0
0		0		0
0		0		0
0		0		0
0		3		0
0		0		0
0		2		1
0		0		0
0		2		0
0		0		3
0		0		1
0		0		0
0		0		0
0		0		0
0		0		0
0		0		0
0		0		0
0		2		3
0		2		3
0		1		3
0		0		2
0		0		0
0		0		0
0		0		0
0		2		0
0		0		0
0		0		0
0		0		0
0		0		1
0		0		0
0		0		0
0		0		0
0		0		0
0		0		0
0		5		0
0		1		0
0		0		0
0		0		0
0		4		0
0		0		0
0		0		0
0		0		0
3		0		0
0		0		0
0		0		0
0		0		0
0		0		0
0		0		0
0		0		0
0		0		0
0		0		0
0		0		0
0		0		0
0		0		0
0		0		0
0		0		0
0		0		0
0		0		0
0		0		0
0		0		0
0		1		0
0		0		0
0		3		0
0		0		0
0		5		0
0		4		0
0		5		0
0		5		0
0		2		0
0		2		0
0		3		0
0		2		0
0		1		0
0		1		0
0		0		0
0		2		0
0		0		0
0		0		0
0		3		0
0		2		0
0		2		2
0		0		3
0		0		0
0		0		3
0		0		1
0		0		1
0		0		0
0		0		2
0		1		1
0		2		1
0		0		2
0		1		0
0		0		0
0		0		0
0		1		0
0		1		0
0		0		0
0		0		0
0		0		0
0		0		0
0		0		0
0		0		0
0		0		0
0		0		0
0		0		2
0		0		4
0		1		0
0		1		0
0		0		0
0		0		0
0		0		0
0		0		0
0		0		0
0		0		0
0		4		0
0		0		0
0		0		0
0		0		0
0		0		0
0		0		0
0		0		0
0		0		0
0		0		0
0		0		0
0		3		0
0		0		0
0		0		0
0		0		0
0		0		0
0		0		0
0		0		7
0		0		3
0		3		4
0		0		0
0		0		0
0		0		0
0		0		0
0		0		0
0		0		0
0		0		0
0		0		0
0		0		0
0		0		0
0		0		0
0		0		0
0		2		0
0		0		0
0		1		0
0		0		0
0		0		0
0		1		0
0		0		0
0		0		0
0		0		0
0		0		0
0		0		0
0		0		0
0		0		0
0		0		0
0		0		0
0		0		0
0		0		0
0		0		0
0		0		0
0		0		0
0		0		0
0		0		0
0		0		0
0		0		0
0		0		4
0		0		2
0		0		2
0		0		5
0		0		3
0		0		2
0		0		2
0		0		0
0		0		2
0		0		3
0		0		0
0		0		0
0		0		0
0		0		0
0		0		0
0		0		0
0		0		0
0		0		0
0		0		0
0		0		0
0		0		0
0		0		0
0		0		0
0		0		0
0		0		0
0		0		0
0		0		0
0		0		0
0		0		0
0		1		0
0		0		0
0		1		0
0		0		0
0		0		0
0		0		0
0		0		0
0		0		0
0		0		0
0		0		0
0		0		0
0		0		0
0		0		0
0		0		0
0		0		0
0		0		0
0		0		0
0		0		0
0		0		0
0		0		0
0		0		0
0		0		0
0		0		0
0		0		0
0		0		0
0		0		0
0		0		0
0		0		0
0		0		0
0		0		0
0		0		0
0		0		0
0		0		0
0		0		0
0		0		0
0		0		0
0		0		3
0		0		2
0		0		1
0		0		3
0		0		2
0		0		2
0		0		2
0		0		5
0		0		3
0		0		4
0		0		0
0		0		0
2		0		0
3		0		0
3		0		0
2		0		0
6		0		0
4		4		0
0		0		2
0		0		0
0		0		4
0		0		5
0		0		6
0		0		6
0		0		10
1		0		2
4		0		3
0		0		0
0		0		0
0		0		0
0		0		0
0		1		0
0		6		0
0		0		2
0		0		2
0		0		1
0		0		0
0		0		0
0		0		0
0		0		0
0		0		0
0		0		0
0		0		2
0		0		0
0		0		0
0		0		0
0		0		0
0		0		0
0		2		0
0		0		0
0		0		0
0		4		0
0		2		0
0		0		0
0		5		0
0		0		0
0		2		0
0		0		0
0		0		0
0		0		0
0		10		1
0		2		2
0		2		3
0		0		1
0		1		0
0		0		0
0		0		0
0		0		0
0		0		0
0		0		0
0		0		0
0		0		2
0		0		0
0		0		0
0		0		0
0		0		0
0		0		0
0		0		0
0		0		0
0		0		0
0		0		0
0		0		1
0		0		0
0		0		0
0		0		0
0		2		0
0		0		0
0		0		0
0		0		0
0		0		0
0		0		0
0		0		0
0		0		0
0		0		0
0		0		0
0		0		1
0		3		1
0		0		3
0		0		4
0		0		2
0		0		0
0		0		0
0		0		1
0		0		0
0		0		2
0		0		0
0		0		0
0		0		4
0		0		3
0		0		2
0		0		0
0		0		0
0		0		0
0		0		0
3		0		0
0		0		0
0		3		0
0		0		0
0		0		0
0		0		0
0		0		0
0		0		0
0		0		0
0		0		0
0		0		0
0		0		0
0		0		0
0		0		0
0		0		0
0		0		0
0		0		0
0		0		0
0		0		0
		0		0
		0		0
		0		0
		0		0
		0		0
		0		0
		0		0
		0		0
		0		0
		0		0
		0		0
		0		0
		0		0
		0		0
		0		0
		0		0
		0		0
		0		0
		0		0
		0		0
		0		0
		0		0
		0		0
		0		0
		0		0
		0		0
		0		0
		0		0
		0		0
		0		0
		0		0
		1		0
		0		0
		0		0
		0		0
		0		0
		0		0
		0		0
		0		3
		0		2
		0		0
		0		0
		0		0
		0		0
		0		0
		0		0
		0		0
		0		0
		0		0
		0		0
		0		0
		0		0
		0		0
		0		0
		0		0
		0		0
		0		0
		0		0
		0		0
		0		0
		0		0
		0		0
		0		0
		2		0
		0		0
		0		0
		0		0
		0		0
		0		0
		0		0
		0		0
		0		0
		0		0
		1		0
		0		0
		0		0
		0		0
		1		0
		0		0
		0		0
		0		0
				0
				0
				0
				0
				0
				0
				0
				0
				0
				0
				0
				0
				0
				0
				0
				0
				0
				0
				0
				0
				5
				2
				4
				0
				2
				4
				2
				5
				4
				24
				5
				7
				4
				10
				5
				5
				4
				3
				0
				0
				0
				0
				0
				1
				2
				0
				0
				0
				0
				0
				0
				0
				2
				3
				0
				0
				0
				0
				0
				0
				0
				0
				0
				0
				0
				0
				0
				0
				0
				0
				0
				0
				0
				0
				0
				0
				0
				0
				0
				0
				0
				0
				0
				0
				0
				0
				0
				0
				0
				0
				0
				0
				0
				0
				0
				0
				0
				0
				0
				0
				0
				0
				0
				0
				0
				0
				0
				4
				0
				0
				0
				0
				0
				0
				0
				0
				0
				0
				0
				1
				0
				0
				0
				0
				0
				0
				0
				0
				0
				0
				0
				0
				0
				0
				0
				0
				0
				0
				0
				0
				0
				0
				0
				0
				0
				0
				0
				0
				0
				0
				0
				0
				0
				0
				0
				0
				1
				0
				1
				1
				0
				0
				0
				0

## Sheet: Fig_6b_Preval
Prevalence	Prevalence	Prevalence	Prevalence	Prevalence	Prevalence
Plankto_non-inf	Plankto_INF	Synedra_non-inf	Synedra_INF	Fragilaria_non-inf	Fragilaria_INF
ambient	agg	ambient	agg	ambient	agg
%/100	%/100	%/100	%/100	%/100	%/100
0	0.0212766	0.06	0	0	0.02
0	0.00473934	0.0666667	0.06	0	0.04
0	0	0.128205	0	0	0.0291262
0.0212014	0.04	0	0	0	0.02
0	0.0940171	0	0.02	0	0.04
0	0.0332103	0	0.08	0	0.0153846
0	0.0426966	0	0.04	0	0.02
0.01	0.0138408	0.02	0	0	0.00714286
0.002	0.0600858	0.0238095	0.02	0	0.00666667
0.00594059	0.08	0.04	0	0.0322581	0.005
0.00337838	0.0253456	0.0645161	0.108696	0	0.04
0.00515464	0.0265957	0.0909091	0.05	0	0.06
0.00378788	0	0	0.08	0	0.02
0.00411523	0.0244499	0	0	0.0322581	0.0217391
0.00223714	0.0756579	0	0.02	0	0.02
0	0.052	0.0344828	0	0	0.03
0	0.0609756	0	0	0	0.02
0	0.0259366	0.0344828	0.037037	0	0.00769231
0	0.036	0.0588235	0.02	0	0
0	0.052	0.0232558	0.04	0	0.00833333
0.00310559	0	0.0882353	0.04	0	0.0192308
0.00218341	0.0206612	0.0392157	0.08	0.05	0.06
0	0.00274725	0	0	0	0.02
0.00260417	0.0266667	0.02	0.04	0	0.0212014
0.00492611	0.0897436	0	0	0	0.0163934
0	0.014	0	0.02	0	0.0384615
0	0.028436	0	0	0.0227273	0.00714286
0	0.012	0	0.0285714	0	0.00666667
0	0.044	0	0	0	0.00909091
	0.002457		0		0
