# Supplementary material for: Fungal parasitism on diatoms alters formation and bio–physical properties of sinking aggregates
Source: Commun Biol. 2023 Feb 21;6:206. doi: 10.1038/s42003-023-04453-6 (PMC9944279; doi:10.1038/s42003-023-04453-6)
Supplement: Supplementary file 9 — Supplementary Data 6 [file 42003_2023_4453_MOESM9_ESM.xlsx]

## Sheet: Data_Fig_S1a
	mean	sd	mean	sd
Time	Synedra	Synedra	Synedra	Synedra
days	cells_mL-1	cells_mL-1	cells_mL-1	cells_mL-1
	non-inf	non-inf	inf	inf
0	7523.76	432.289	8501.67	472.226
1.83333	12184.1	548.104	13191.5	708.56
3.8125	19903	249.541	23283.7	1388.61
5.81944	23941.7	4239.27	31147.8	1967.29
8.85417	28234.5	3106.13	27186.3	3437.98

## Sheet: Data_Fig_S3b
Time	diameter	log10 Size Spectrum		"0" were replace with "-1"
days	mm	# L-1 mm-1 mm-1		same as DATA_Figure_4B
	inf	inf
0.9	0.4071	0.893997
0.9	0.5292	0.403773
0.9	0.688	-0.199191
0.9	0.8944	-1
0.9	1.1627	-1
0.9	1.5115	-1
0.9	1.965	-1
0.9	2.5545	-1
0.9	3.3208	-1
0.9	4.3171	-1
0.9	5.6122	-1
0.9	7.2959	-1
0.9	9.4847	-1
0.9	12.33	-1
0.9	16.0291	-1
0.9	20.8378	-1
0.9	27.0891	-1
0.9	35.2158	-1
0.9	45.7806	-1
0.9	59.5148	-1
0.9	77.3692	-1
0.9	100.58	-1
0.9	130.754	-1
0.9	169.98	-1
0.9	220.974	-1
0.9	287.267	-1
0.9	373.446	-1
0.9	485.48	-1
0.9	631.124	-1
0.9	820.462	-1
0.9	1066.6	-1
3.8833	0.4071	0.769059
3.8833	0.5292	0.340721
3.8833	0.688	0.253107
3.8833	0.8944	-1
3.8833	1.1627	-1
3.8833	1.5115	-1
3.8833	1.965	-1
3.8833	2.5545	-1
3.8833	3.3208	-1
3.8833	4.3171	-1
3.8833	5.6122	-1
3.8833	7.2959	-1
3.8833	9.4847	-1
3.8833	12.33	-1
3.8833	16.0291	-1
3.8833	20.8378	-1
3.8833	27.0891	-1
3.8833	35.2158	-1
3.8833	45.7806	-1
3.8833	59.5148	-1
3.8833	77.3692	-1
3.8833	100.58	-1
3.8833	130.754	-1
3.8833	169.98	-1
3.8833	220.974	-1
3.8833	287.267	-1
3.8833	373.446	-1
3.8833	485.48	-1
3.8833	631.124	-1
3.8833	820.462	-1
3.8833	1066.6	-1
5.5167	0.4071	1.0287
5.5167	0.5292	0.567965
5.5167	0.688	-0.164429
5.5167	0.8944	-1
5.5167	1.1627	-1
5.5167	1.5115	-1
5.5167	1.965	-1
5.5167	2.5545	-1
5.5167	3.3208	-1
5.5167	4.3171	-1
5.5167	5.6122	-1
5.5167	7.2959	-1
5.5167	9.4847	-1
5.5167	12.33	-1
5.5167	16.0291	-1
5.5167	20.8378	-1
5.5167	27.0891	-1
5.5167	35.2158	-1
5.5167	45.7806	-1
5.5167	59.5148	-1
5.5167	77.3692	-1
5.5167	100.58	-1
5.5167	130.754	-1
5.5167	169.98	-1
5.5167	220.974	-1
5.5167	287.267	-1
5.5167	373.446	-1
5.5167	485.48	-1
5.5167	631.124	-1
5.5167	820.462	-1
5.5167	1066.6	-1
7.55	0.4071	1.04642
7.55	0.5292	0.488784
7.55	0.688	-1
7.55	0.8944	-1
7.55	1.1627	-1
7.55	1.5115	-1
7.55	1.965	-1
7.55	2.5545	-1
7.55	3.3208	-1
7.55	4.3171	-1
7.55	5.6122	-1
7.55	7.2959	-1
7.55	9.4847	-1
7.55	12.33	-1
7.55	16.0291	-1
7.55	20.8378	-1
7.55	27.0891	-1
7.55	35.2158	-1
7.55	45.7806	-1
7.55	59.5148	-1
7.55	77.3692	-1
7.55	100.58	-1
7.55	130.754	-1
7.55	169.98	-1
7.55	220.974	-1
7.55	287.267	-1
7.55	373.446	-1
7.55	485.48	-1
7.55	631.124	-1
7.55	820.462	-1
7.55	1066.6	-1
9.55	0.4071	1.27993
9.55	0.5292	0.634912
9.55	0.688	0.240142
9.55	0.8944	-1
9.55	1.1627	-1
9.55	1.5115	-1
9.55	1.965	-1
9.55	2.5545	-1
9.55	3.3208	-1
9.55	4.3171	-1
9.55	5.6122	-1
9.55	7.2959	-1
9.55	9.4847	-1
9.55	12.33	-1
9.55	16.0291	-1
9.55	20.8378	-1
9.55	27.0891	-1
9.55	35.2158	-1
9.55	45.7806	-1
9.55	59.5148	-1
9.55	77.3692	-1
9.55	100.58	-1
9.55	130.754	-1
9.55	169.98	-1
9.55	220.974	-1
9.55	287.267	-1
9.55	373.446	-1
9.55	485.48	-1
9.55	631.124	-1
9.55	820.462	-1
9.55	1066.6	-1
11.5833	0.4071	1.43524
11.5833	0.5292	1.10741
11.5833	0.688	0.253107
11.5833	0.8944	-1
11.5833	1.1627	-1
11.5833	1.5115	-1
11.5833	1.965	-1
11.5833	2.5545	-1
11.5833	3.3208	-1
11.5833	4.3171	-1
11.5833	5.6122	-1
11.5833	7.2959	-1
11.5833	9.4847	-1
11.5833	12.33	-1
11.5833	16.0291	-1
11.5833	20.8378	-1
11.5833	27.0891	-1
11.5833	35.2158	-1
11.5833	45.7806	-1
11.5833	59.5148	-1
11.5833	77.3692	-1
11.5833	100.58	-1
11.5833	130.754	-1
11.5833	169.98	-1
11.5833	220.974	-1
11.5833	287.267	-1
11.5833	373.446	-1
11.5833	485.48	-1
11.5833	631.124	-1
11.5833	820.462	-1
11.5833	1066.6	-1
20.8667	0.4071	1.883
20.8667	0.5292	1.63766
20.8667	0.688	1.07188
20.8667	0.8944	0.772038
20.8667	1.1627	0.201312
20.8667	1.5115	0.0873682
20.8667	1.965	-1
20.8667	2.5545	-1
20.8667	3.3208	-1
20.8667	4.3171	-1
20.8667	5.6122	-1
20.8667	7.2959	-1
20.8667	9.4847	-1
20.8667	12.33	-1
20.8667	16.0291	-1
20.8667	20.8378	-1
20.8667	27.0891	-1
20.8667	35.2158	-1
20.8667	45.7806	-1
20.8667	59.5148	-1
20.8667	77.3692	-1
20.8667	100.58	-1
20.8667	130.754	-1
20.8667	169.98	-1
20.8667	220.974	-1
20.8667	287.267	-1
20.8667	373.446	-1
20.8667	485.48	-1
20.8667	631.124	-1
20.8667	820.462	-1
20.8667	1066.6	-1
22.9833	0.4071	1.98893
22.9833	0.5292	1.68622
22.9833	0.688	1.27308
22.9833	0.8944	0.809082
22.9833	1.1627	0.0619431
22.9833	1.5115	0.455345
22.9833	1.965	-0.0351754
22.9833	2.5545	-1
22.9833	3.3208	-1
22.9833	4.3171	-1
22.9833	5.6122	-1
22.9833	7.2959	-1
22.9833	9.4847	-1
22.9833	12.33	-1
22.9833	16.0291	-1
22.9833	20.8378	-1
22.9833	27.0891	-1
22.9833	35.2158	-1
22.9833	45.7806	-1
22.9833	59.5148	-1
22.9833	77.3692	-1
22.9833	100.58	-1
22.9833	130.754	-1
22.9833	169.98	-1
22.9833	220.974	-1
22.9833	287.267	-1
22.9833	373.446	-1
22.9833	485.48	-1
22.9833	631.124	-1
22.9833	820.462	-1
22.9833	1066.6	-1
25.55	0.4071	2.11713
25.55	0.5292	1.7536
25.55	0.688	1.31491
25.55	0.8944	0.718274
25.55	1.1627	0.402226
25.55	1.5115	0.352926
25.55	1.965	-0.215631
25.55	2.5545	-0.525869
25.55	3.3208	-1
25.55	4.3171	-1
25.55	5.6122	-1
25.55	7.2959	-1
25.55	9.4847	-1
25.55	12.33	-1
25.55	16.0291	-1
25.55	20.8378	-1
25.55	27.0891	-1
25.55	35.2158	-1
25.55	45.7806	-1
25.55	59.5148	-1
25.55	77.3692	-1
25.55	100.58	-1
25.55	130.754	-1
25.55	169.98	-1
25.55	220.974	-1
25.55	287.267	-1
25.55	373.446	-1
25.55	485.48	-1
25.55	631.124	-1
25.55	820.462	-1
25.55	1066.6	-1
27.05	0.4071	2.25206
27.05	0.5292	2.01137
27.05	0.688	1.46748
27.05	0.8944	0.806342
27.05	1.1627	0.703256
27.05	1.5115	0.500372
27.05	1.965	-0.478873
27.05	2.5545	-0.356727
27.05	3.3208	-0.882851
27.05	4.3171	-1
27.05	5.6122	-1
27.05	7.2959	-1
27.05	9.4847	-1
27.05	12.33	-1
27.05	16.0291	-1
27.05	20.8378	-1
27.05	27.0891	-1
27.05	35.2158	-1
27.05	45.7806	-1
27.05	59.5148	-1
27.05	77.3692	-1
27.05	100.58	-1
27.05	130.754	-1
27.05	169.98	-1
27.05	220.974	-1
27.05	287.267	-1
27.05	373.446	-1
27.05	485.48	-1
27.05	631.124	-1
27.05	820.462	-1
27.05	1066.6	-1
29.7667	0.4071	2.39574
29.7667	0.5292	2.09588
29.7667	0.688	1.74116
29.7667	0.8944	1.18861
29.7667	1.1627	0.726737
29.7667	1.5115	0.329188
29.7667	1.965	-0.530025
29.7667	2.5545	-0.547059
29.7667	3.3208	-0.600304
29.7667	4.3171	-1
29.7667	5.6122	-1
29.7667	7.2959	-1
29.7667	9.4847	-1
29.7667	12.33	-1
29.7667	16.0291	-1
29.7667	20.8378	-1
29.7667	27.0891	-1
29.7667	35.2158	-1
29.7667	45.7806	-1
29.7667	59.5148	-1
29.7667	77.3692	-1
29.7667	100.58	-1
29.7667	130.754	-1
29.7667	169.98	-1
29.7667	220.974	-1
29.7667	287.267	-1
29.7667	373.446	-1
29.7667	485.48	-1
29.7667	631.124	-1
29.7667	820.462	-1
29.7667	1066.6	-1
35.5	0.4071	2.35995
35.5	0.5292	2.12135
35.5	0.688	1.7689
35.5	0.8944	1.25409
35.5	1.1627	0.493741
35.5	1.5115	0.0873682
35.5	1.965	-0.242784
35.5	2.5545	-0.505666
35.5	3.3208	-0.0326132
35.5	4.3171	-0.644612
35.5	5.6122	-1
35.5	7.2959	-1
35.5	9.4847	-1
35.5	12.33	-1
35.5	16.0291	-1
35.5	20.8378	-1
35.5	27.0891	-1
35.5	35.2158	-1
35.5	45.7806	-1
35.5	59.5148	-1
35.5	77.3692	-1
35.5	100.58	-1
35.5	130.754	-1
35.5	169.98	-1
35.5	220.974	-1
35.5	287.267	-1
35.5	373.446	-1
35.5	485.48	-1
35.5	631.124	-1
35.5	820.462	-1
35.5	1066.6	-1
36.95	0.4071	2.43424
36.95	0.5292	2.19255
36.95	0.688	1.89974
36.95	0.8944	1.57663
36.95	1.1627	1.02522
36.95	1.5115	0.444256
36.95	1.965	0.389706
36.95	2.5545	-0.055697
36.95	3.3208	-0.530668
36.95	4.3171	-0.598854
36.95	5.6122	-1
36.95	7.2959	-1
36.95	9.4847	-1
36.95	12.33	-1
36.95	16.0291	-1
36.95	20.8378	-1
36.95	27.0891	-1
36.95	35.2158	-1
36.95	45.7806	-1
36.95	59.5148	-1
36.95	77.3692	-1
36.95	100.58	-1
36.95	130.754	-1
36.95	169.98	-1
36.95	220.974	-1
36.95	287.267	-1
36.95	373.446	-1
36.95	485.48	-1
36.95	631.124	-1
36.95	820.462	-1
36.95	1066.6	-1
45.45	0.4071	2.33566
45.45	0.5292	2.09493
45.45	0.688	1.82714
45.45	0.8944	1.56911
45.45	1.1627	1.20974
45.45	1.5115	0.660831
45.45	1.965	0.424217
45.45	2.5545	0.0864097
45.45	3.3208	0.242088
45.45	4.3171	-0.413218
45.45	5.6122	-0.490949
45.45	7.2959	-1
45.45	9.4847	-1
45.45	12.33	-1
45.45	16.0291	-1
45.45	20.8378	-1
45.45	27.0891	-1
45.45	35.2158	-1
45.45	45.7806	-1
45.45	59.5148	-1
45.45	77.3692	-1
45.45	100.58	-1
45.45	130.754	-1
45.45	169.98	-1
45.45	220.974	-1
45.45	287.267	-1
45.45	373.446	-1
45.45	485.48	-1
45.45	631.124	-1
45.45	820.462	-1
45.45	1066.6	-1

## Sheet: Data_Fig_S3c
diameter	Agg_conc	Agg_conc	Agg_conc	Agg_conc	Agg_conc	Agg_conc	Agg_conc	Agg_conc	Agg_conc	Agg_conc
mm	# L-1	# L-1	# L-1	# L-1	# L-1	# L-1	# L-1	# L-1	# L-1	# L-1
	noninf_6h	noninf_6h	noninf_30h	noninf_30h	inf_6h	inf_6h	inf_30h	inf_30h	inf_45h	inf_45h
	mean	sd	mean	sd	mean	sd	mean	sd	mean	sd
0.4071	41.997	13.9222	72.9227	9.60922	1.13454	0.52402	26.4159	3.93184	23.0028	3.21448
0.52923	18.3512	9.57983	59.6674	12.0131	0.51054	0.44517	17.2167	1.16911	17.1789	2.79929
0.687999	4.1789	4.52132	41.373	11.6062	0.12291	0.19651	9.88942	2.49798	12.0545	2.53675
0.894399	0.52	0.90066	27.1061	8.76045	0	0	3.60217	0.82401	8.65088	2.12783
1.16272	0.12291	0.21288	14.0494	4.79925	0	0	1.61672	1.43425	4.91635	0.79688
1.51153	0	0	6.58034	2.99326	0	0	0.84145	0.72886	1.80581	0.60656
1.96499	0	0	3.46035	1.80103	0	0	0.15127	0.13101	1.36145	0.36873
2.55449	0	0	2.29745	1.32946	0	0	0.18909	0.1662	0.81309	0.77487
3.32084	0	0	0.60509	0.71211	0	0	0.21745	0.2275	1.51272	0.53089
4.31709	0	0	0.27418	0.1279	0	0	0	0	0.43491	0.13101
5.61222	0	0	0	0	0	0	0	0	0.47273	0.22926
same as data for Fig_4e_4f

## Sheet: Data_Fig_S4a
diameter	excess_density	diameter	excess_density
non-inf	non-inf	inf	inf
mm	mg cm-3	mm	mg cm-3
3.11577	0.467923	4.66878	0.383457
1.88704	0.724464	2.22552	0.453646
1.43204	0.863511	2.04808	0.68241
2.4056	0.656531	3.80614	0.515152
1.58037	0.961676	1.81068	0.861291
4.78712	0.414469	1.7248	0.474594
4.94997	0.50166	1.30284	0.703465
1.68483	0.87634	1.84859	0.522629
1.10001	0.986824	1.86091	0.5802
1.9034	1.17708	1.70156	0.562368
1.60284	1.23236	2.2015	0.65103
2.37644	1.32145	3.111	0.514263

## Sheet: Data_Fig_S4b
log(diameter)	log(settling velocity)	log(diameter)	log(settling velocity)
non-inf	non-inf	inf	inf
mm	m d-1	mm	m d-1
0.493565	2.29495	0.669203	2.55976
0.275781	2.04922	0.347431	1.98922
0.155957	1.88582	0.311347	2.09438
0.381223	2.21734	0.580485	2.51055
0.198758	2.01818	0.257841	2.08847
0.680074	2.61528	0.236739	1.78744
0.694602	2.72725	0.114891	1.71466
0.226556	2.03342	0.266842	1.88952
0.0413927	1.71466	0.269726	1.94067
0.279531	2.26751	0.230449	1.84856
0.20489	2.13816	0.342423	2.13609
0.375926	2.51055	0.491362	2.33155

## Sheet: Data_Microscopy_TEP_CSP
TEP and CSP data derived from microscopy
		mean	sd	mean	sd	mean	sd
treatment	time_point	particle_abundance	particle_abundance	particle_area	particle_area	diameter	diameter
	days	#_mL-1	#_mL-1	µm2	µm2	µm	µm
TEP
noninf	0	377.075	567.263	6.35438	9.47095	2.26827	2.102
noninf	1.83333	1799.37	1280.39	11.304	3.36948	3.76349	0.5858
noninf	3.8125	119.076	120.719	2.62598	2.95697	1.64532	0.977049
noninf	5.81944	390.305	418.339	9.30561	10.6974	3.07397	1.89696
noninf	8.85417	509.381	448.333	8.2614	6.57569	2.98692	1.54777
infected	0	396.921	176.395	5.72761	1.56913	2.68191	0.387215
infected	1.83333	3671.52	1112.26	12.4649	0.555384	3.98315	0.0893408
infected	3.8125	615.227	191.388	11.8908	9.83628	3.68703	1.52267
infected	5.81944	979.071	1283.92	8.43606	5.3631	3.17079	1.0153
infected	8.85417	582.15	458.754	11.2919	8.3655	3.50347	1.77608
CSP
noninf	0	8943.94	4245.71	32.3767	5.31934	6.4062	0.525312
noninf	1.83333	14626.5	6806.58	28.648	7.19725	6.00951	0.736437
noninf	3.8125	965.84	402.993	8.71807	1.52451	3.32339	0.287996
noninf	5.81944	7586.58	9702.94	28.194	8.06591	5.94713	0.891068
noninf	8.85417	2626.29	3144.54	15.1038	0.91186	4.38395	0.132376
infected	0	7559.13	5566.79	25.2446	3.17365	5.66184	0.359221
infected	1.83333	21195.6	10312.5	26.1231	5.7793	5.74479	0.622431
infected	3.8125	1521.53	1844.01	12.9211	12.0284	3.28996	2.90548
infected	5.81944	5614.22	3999.18	26.4048	8.78828	5.74756	0.936929
infected	8.85417	9592.25	3906.81	24.5618	3.19389	5.5846	0.357483
